# Supplementary material for: The Handsome Cross Grasshopper Oedaleus decorus (Germar, 1825) (Orthoptera: Acrididae) as a Neglected Pest in the South-Eastern Part of West Siberian Plain
Source: Insects. 2022 Jan 1;13(1):49. doi: 10.3390/insects13010049 (PMC8778837; doi:10.3390/insects13010049)
Supplement: Supplementary file 1 [file insects-13-00049-s001.zip]

Archive with 2 entries (2 files):
- S1_Studied localities for all acridid species and known records of Oedaleus_decorus_before_1960_1.xlsx
- S2_Studied localities for all acridid species and known records of Oedaleus_decorus_after_1960_1.xlsx
