# Supplementary material for: The Handsome Cross Grasshopper Oedaleus decorus (Germar, 1825) (Orthoptera: Acrididae) as a Neglected Pest in the South-Eastern Part of West Siberian Plain
Source: Insects. 2022 Jan 1;13(1):49. doi: 10.3390/insects13010049 (PMC8778837; doi:10.3390/insects13010049)
Supplement: Supplementary file 1 [file insects-13-00049-s001.zip › S1_Studied localities for all acridid species and known records of Oedaleus_decorus_before_1960_1.xlsx]

## Sheet: 1
N	E	Region (modern)	Locality	Known localities of O. decorus (year/years)	Source
49.95	82.62	East Kazakhstan	Ust-Kamenogorsk (Oskemen)	x (1929, 1939)	[25,38]
50.34	83.51	East Kazakhstan	Ridder (also Leninogorsk)
50.38	80.48	East Kazakhstan	Ozerki (near Semipalatinsk)	x (1895)	[34]
50.39	80.27	East Kazakhstan	Polkovnichij Island (Semipalatinsk)	x (1895)	[34]
50.45	80.23	East Kazakhstan	Plestsheevskij Zavod (near Semipalatinsk)	x (1895)	[34]
50.45	80.23	East Kazakhstan	Semipalatinsk (Semey)	x (1895, 1896,1922, 1929)	[25,34,38]
50.45	81.24	East Kazakhstan	Shulbinskij Bor
50.65	80.47	East Kazakhstan	Novopokrovka
50.74	80.31	East Kazakhstan	Petropallovskoe 1
50.75	80.28	East Kazakhstan	Petropallovskoe 2
50.78	80.4	East Kazakhstan	Troitskoye
50.79	75.7	Pavlodar	Bayanaul	x (1895)	[34]
50.82	80.3	East Kazakhstan	Zubair
50.93	78.25	Pavlodar	Semijarkja (Zhetizhar)
50.93	80.1	Altai	Topolnoye	x (1896, 1923)	[34,35]
50.98	80.13	Altai	Belen'koe
51.05	81.03	East Kazakhstan	Aul	x (1929)	[38]
51.05	80.18	Altai	Laptev Log	x (1923)	[35]
51.13	71.43		Akmolinsk (Nur-Sultan, also Tselinograd, Astana)
51.17	82.17	Altai	Zmeinogorsk	x (ca.1924)	[39]
51.17	79.97	Altai	Stshadrukha
51.18	81.44	Altai	Pokrovka	x (1922, 1923)	[25,35]
51.2	81.18	Altai	Lokot	x (1923)	[25,35]
51.27	81.1	Altai	Veselyj Yar (Vesyoloyarsk)	x (1923)	[35]
51.28	80.43	Altai	Krugloje
51.35	80.2	Altai	Uglovskoye
51.37	81.18	Altai	Antaevo (Novoaleksandrovka)	x (1922)	[25]
51.37	81.78	Altai	Loktevka
51.38	79.72	Altai	Alexeyevka
51.38	79.8	Altai	Pavlovka
51.47	77.78	Pavlodar	Lebyazhye (Akkuly)	x (1895)	[34]
51.5	81.18	Altai	Rubtsovsk
51.52	80.35	Altai	Ozyorno-Kuznetsovo
51.57	82.05	Altai	Ivanovskoye
51.7	80.85	Altai	Lebyazhye
51.77	80.9	Altai	Novoyegoryevskoe
51.82	80.95	Altai	Petukhov Log
51.85	81.18	Altai	Ivanovskij Poselok
51.96	85.33	Altai	Altayskoye
51.98	81.82	Altai	Pospelikha
52.12	79.32	Altai	Severnoe (Severka)
52.22	81.38	Altai	Novitchikha	x (1938)	[25]
52.27	79.17	Altai	Klyuchi
52.27	82.4	Altai	Nechunaevo
52.28	77.02	Pavlodar	Pavlodar	x (1895)	[34]
52.28	81.48	Altai	Polomoshnoye
52.39	85.67	Altai	Talitskij	x (1895)	[34]
52.4	85.13	Altai	S Biysk, Katun Riv.	x (1952)	Novosibirsk State University
52.42	85.1	Altai	Katunskoye
52.48	82.82	Altai	Aleysk	x (1923)	[35]
52.48	81.83	Altai	Zertsalskoye (Zerkaly)
52.5	76.82	Pavlodar	Chernoyarka	x (1895)	[34]
52.55	81.5	Altai	Chernaya Kur'ya
52.57	82	Altai	Urlapovo
52.58	78.03	Pavlodar	Orlovka
52.6	81.39	Altai	Suslovo
52.63	82.15	Altai	Borovskoye
52.63	83.18	Altai	Zimino
52.67	82.03	Altai	Kostin Log
52.71	81.71	Altai	Semenovka
52.75	84.8	Altai	Pleshkovo
52.77	85.17	Altai	Lugovskoye
52.83	80.88	Altai	Zav'yalovo
52.88	85.5	Altai	Marushka
53	78.67	Altai	Slavgorod
53.01	83.8	Altai	Voronov
53.03	82.88	Altai	Kolyvanskoye
53.08	81.4	Altai	Vylkovo
53.08	82.33	Altai	Rebrikha	x (1937)	Tomsk State University
53.09	82.91	Altai	Arbuzovka
53.12	83.63	Altai	Shadrino
53.17	83.22	Altai	Cheremnoe
53.18	83.05	Altai	Tambovka
53.2	82.98	Altai	Zhukovka
53.21	83.7	Altai	Belmesevo
53.32	83.73	Altai	Barnaul
53.33	82.98	Altai	Pavlovsk
53.34	76.52	Altai	Timofeevskij
53.37	75.55	Pavlodar	Pyatiryzhsk
53.51	81.06	Altai	Kornilovo
53.57	82.4	Novosibirsk	Meret
53.78	81.37	Altai	Kamen (Kamen-na-Obi)
53.8058	86.7917	Kemerovo	Prokopyevsk
54.13	81.17	Novosibirsk	Novokuzminka
54.15	74.8	Omsk	Cherlak
54.25	86.35	Kemerovo	Novobachatskoye
54.25	76.59	Pavlodar	Ozernoye
54.31	86.35	Kemerovo	Cherta (part of Belovo)
54.33	80.48	Novosibirsk	Kochki
54.44	85.38	Kemerovo	Krasnoje
54.44	85.94	Kemerovo	Ur-Bedari
54.48	79.68	Novosibirsk	Dovolnoye
54.61	85.35	Kemerovo	Durnovo
54.62	72.59	Omsk	Borisovskoye
54.66	73.88	Omsk	Achair
54.69	81.97	Novosibirsk	Malyi Chik
54.71	76.51	Novosibirsk	Chistoozyoenoye
54.72	86.07	Kemerovo	Khmelevo
54.75	86.69	Kemerovo	Taradanovo
54.84	85.54	Kemerovo	Kamenka
54.84	75.08	Omsk	Okoneshnikovo
54.95	85.43	Kemerovo	Okunevo
54.96	86.24	Kemerovo	Skaryupino
54.97	73.48	Omsk	Omsk	x (1920s)	[37,40,41]
54.99	84.9	Kemerovo	Ozerki
55	82.22	Novosibirsk	Kochenevo
55.01	82.91	Novosibirsk	Prokudskoye (part of Novosibirsk)
55.02	73.24	Omsk	Zakhlamenskij (part of Omsk)
55.02	82.92	Novosibirsk	Novosibirsk
55.04	85.58	Kemerovo	Lebedovo
55.05	74.58	Omsk	Kalachinsk
55.12	73.11	Omsk	Krasnaya Gorka
55.14	73.55	Omsk	Podgorodnoje
55.14	85.5	Kemerovo	Tsipino
55.22	82.91	Novosibirsk	Krasnyi Yar
55.25	73.03	Omsk	Chernoluch'e
55.3	86.06	Kemerovo	Pleshki
55.32	73.09	Omsk	Krasnoyarka
55.34	76.94	Novosibirsk	Karachi
55.35	86.09	Kemerovo	Kemerovo
55.52	84.44	Novosibirsk	Verhoturova
55.52	84.6	Novosibirsk	Kornilovo
55.53	84.47	Novosibirsk	Aleksandrovka
55.58	84.63	Novosibirsk	Berezovo
55.58	84.52	Novosibirsk	Bolsherechka
55.6	84.8	Kemerovo	Nishnik Shalai
55.62	84.45	Novosibirsk	Barataevka
55.67	85.03	Kemerovo	Podsolonechnoye
55.68	84.88	Kemerovo	Novoyafodnoye
55.69	84.83	Kemerovo	Sarzas
55.69	79.05	Novosibirsk	Chumakovo
55.696	84.95	Kemerovo	Ust-Iskitim
55.72	84.94	Kemerovo	Staraya Yurga (part of Yurga)
55.75	84.98	Kemerovo	Tutalskoye
55.75	84.69	Kemerovo	Shitikovo
55.87	84.78	Kemerovo	Filonovo
55.88	74.72	Omsk	Borisovka
56.04	74.76	Omsk	Kachesovo
56.04	84.95	Tomsk	Tomsk
56.1	74.62	Omsk	Bolsherechi'e
56.12	74.74	Omsk	Kartashevo
56.12	74.48	Omsk	Ocikhino
56.14	75	Omsk	Nikolsjoye (Bolshenikolsk)
56.15	74.74	Omsk	Artyn
56.15	74.62	Omsk	Krasnyi Yar
56.17	74.95	Omsk	Kostino
56.18	75.02	Omsk	Malonikolsk
56.25	83.33	Tomsk	Elgai
56.26	84.97	Tomsk	Baturino
56.46	83.44	Tomsk	Terselgai
56.88	74.58	Omsk	Ekaterininskoye
