# Supplementary material for: The Handsome Cross Grasshopper Oedaleus decorus (Germar, 1825) (Orthoptera: Acrididae) as a Neglected Pest in the South-Eastern Part of West Siberian Plain
Source: Insects. 2022 Jan 1;13(1):49. doi: 10.3390/insects13010049 (PMC8778837; doi:10.3390/insects13010049)
Supplement: Supplementary file 1 [file insects-13-00049-s001.zip › S2_Studied localities for all acridid species and known records of Oedaleus_decorus_after_1960_1.xlsx]

## Sheet: 1
N	E	Region	Locality	Year(s)	Known localities of O. decorus
49.1	81.09	East-Kazakhstan	Zharma	1975	x
49.18	81.21	East-Kazakhstan	Zhangiztobe	1975	x
49.71	80.81	East-Kazakhstan	Tchar	1972	x
50.1	73.39	Karagandy	Karagandy	1980	x
50.72	75.59	Pavlodar	Bayanaul	1980	x
50.72	73.61	Karagandy	Molodezhnyy	1980	x
50.97	79.35	East-Kazakhstan	Beskaragaj (B. Vladimirovka)	1972	x
51.35	82.18	Altai	Savvushka 1	2000
51.38	82.17	Altai	Savvushka 2	1999, 2000	x
51.43	81.52	Altai	Poterjaevka	1999, 2000	x
51.45	82.32	Altai	Kurya	1999	x
51.7	74.68	Pavlodar	Shiderty	1980	x
51.72	79.77	Altai	Malinovoye Ozero	2018	x
51.72	80.95	Altai	Novoyegor'yevskoye	1999, 2000	x
51.79	79.72	Altai	Mikhaylovskoye 1	2018
51.8	72.88	Akmola	Torgay	1980	x
51.82	79.62	Altai	Mikhaylovskoye 2	1999-2008,2015	x
51.83	79.83	Altai	Rakity	2002, 2004, 2005,2006
51.87	80.03	Altai	Bor-Forpost 1	2000-2009, 2015	x
51.87	80.08	Altai	Bor-Forpost 2	2018	x
51.87	77.82	Pavlodar	Yamyshevo 1	1974
51.88	77.38	Pavlodar	Yamyshevo 2	1972, 1974, 1975	x
51.9	79.43	Altai	Nikolaevka	2004-2008,2015	x
51.91	77.07	Pavlodar	Mamaita Omarova (Grjaznovka)	1972, 1975	x
51.92	80.28	Altai	Ust-Volchikha 1	2000, 2004	x
51.93	80.28	Altai	Ust-Volchikha 2	1999-2009, 2015, 2018	x
51.93	80.27	Altai	Ust-Volchikha 3	2000, 2005, 2006,2009	x
51.95	83.43	Altai	Novokalmanka	2009
52	79.37	Altai	Pokrovka	1999-2008, 2015	x
52.07	84.83	Altai	Sychevka	2011
52.1	81.75	Altai	Klepechikha	2006, 2008	x
52.1	81.45	Altai	Pospelikha	2006, 2008
52.12	79.32	Altai	Severka	1999-2008, 2015	x
52.15	80.12	Altai	Novokormikha	2004
52.16	72.78	Akmola	Seletinskoye	1980	x
52.17	77.45	Pavlodar	Dem'yanovka	1980	x
52.17	84.1	Altai	Krasnye Orly	2010
52.17	77.05	Pavlodar	Pavlodar	1980	x
52.18	82.05	Altai	Shipunovo	2003
52.23	80.83	Altai	Solonovlka	2006, 2008	x
52.25	81.11	Altai	Mel'nikovo	2006
52.28	77.75	Pavlodar	Maraldy	1972	x
52.4	79.05	Altai	Platovo	1999-2008,2015	x
52.48	80.45	Altai	Kayaushka 1	1979	x
52.51	73.31	Akmola	Izobilnoe	1980	x
52.53	80.48	Altai	Kayaushka 2	1992	x
52.53	82.82	Altai	Aleysk	2005
52.57	79.05	Altai	Kulunda	1979	x
52.58	85.28	Altai	Biysk	2000	x
52.6	81.27	Altai	Romanovo 1	2004
52.62	81.18	Altai	Romanovo 2	2018
52.63	82.13	Altai	Borovskoye	1979,1992,2000,2005	x
52.67	79.43	Altai	Zhira	2019	x
52.67	80.12	Altai	Kuchuk 1	2018
52.68	80.05	Altai	Kuchuk 2	2015, 2016	x
52.68	80.07	Altai	Kuchuk 3	2015
52.7	77.52	Pavlodar	Tavolzhan	1974
52.73	80.67	Altai	Kamyshenka	2007	x
52.77	78.8	Altai	Tabuny 1	2002,2004,2005,2006	x
52.78	81.8	Altai	Bukanskoye	1979
52.85	78.57	Altai	Bolshoye Yarovoe 1	1979,1992,1999-2008,2015	x
52.87	78.68	Altai	Bolshoye Yarovoe 2	2019	x
52.87	80.97	Altai	Zav'yalovo	2002, 2004	x
52.88	78.7	Altai	Tabuny 2	2007	x
52.98	80	Altai	Shimolino	2018
53.01	84.73	Altai	Bol'shaya Rechka	1979
53.03	76.23	Pavlodar	Terenkol (Kachiry)	1980	x
53.08	80.79	Altai	Mostovoje	2004
53.1	78.73	Altai	Grishkovka	2006	x
53.1	75.92	Pavlodar	Osmeryzhsk	1972, 1975, 1977	x
53.15	78.47	Altai	Bursol	2005, 2018	x
53.17	76.17	Pavlodar	Ivanovka 1	1972, 1977	x
53.2	76.17	Pavlodar	Ivanovka 2	1972
53.2	79.65	Altai	Kulundinskoye	2018
53.21	80.8	Altai	Bayevo 1	2019
53.22	75.73	Pavlodar	Bobrovka	1980	x
53.23	78.43	Altai	Burla 1	2000-2008,2015	x
53.25	78.01	Novosibirsk	Karasuk 1	1962
53.27	80.78	Altai	Bayevo 2	2019
53.27	85.95	Altai	Martynovo	2000
53.28	75.54	Pavlodar	Lesnoye	1980	x
53.3053	87.1478	Kemerovo	Kuzedeevo	1998
53.32	83.75	Altai	Barnaul 1	1994	x
53.35	78.28	Altai	Burla 2	1980	x
53.37	83.63	Altai	Barnaul 2	1991
53.5	76.92	Pavlodar	Trophimovka	1972	x
53.57	83.77	Altai	Berezki	1990
53.5717	85.0853	Kemerovo	Targaj	1998
53.62	79.57	Altai	Khabary 1	1980
53.63	79.58	Altai	Khabary 2	1992	x
53.67	78.25	Novosibirsk	Aleksandrovskij 1	2000-2008, 2015, 2018, 2019	x
53.6708	87.5828	Kemerovo	Podobas	1998
53.6772	87.1392	Kemerovo	Sosnovka	1999
53.68	77.87	Novosibirsk	Troitskoye 1	1985
53.68	77.62	Novosibirsk	Solenoje	1972, 1973
53.7	78.2	Novosibirsk	Aleksandrovskij 2	2005
53.7	78.1	Novosibirsk	Karasuk 2	2006
53.7	77.85	Novosibirsk	Troitskoye 2	1985
53.7	77.83	Novosibirsk	Troitskoye 3	1985	x
53.7	77.87	Novosibirsk	Troitskoye 4	1971-1973, 1975	x
53.72	77.72	Novosibirsk	Maloje Solenoje	1990	x
53.72	77.85	Novosibirsk	Troitskoye 5	1979
53.72	77.85	Novosibirsk	Troitskoye 6	1975
53.73	77.88	Novosibirsk	Troitskoye 7	1985
53.73	77.87	Novosibirsk	Troitskoye 8	1972, 1979, 1990
53.7447	87.1828	Kemerovo	Novokuznetsk 1	1998
53.7725	87.1789	Kemerovo	Novokuznetsk 2	1998
53.78	83.53	Altai	Tal'menka 1	2000
53.7869	88.1003	Kemerovo	Olzheras 1	1998
53.795	86.8383	Kemerovo	Spichenkovo	1999
53.8	75.77	Pavlodar	Valikhanovo	1980	x
53.8044	88.1033	Kemerovo	Olzheras 2	1998
53.8058	86.7917	Kemerovo	Prokopyevsk	1999
53.82	78.17	Novosibirsk	Shilovo-Kur'ya	2006	x
53.82	78.03	Novosibirsk	Karasuk 3	1965-1966
53.85	81.22	Altai	Zakovrjashino	2007	x
53.85	80.42	Altai	Pankrushikha	1992	x
53.88	83.45	Altai	Tal'menka 2	2000
53.8892	87.1233	Kemerovo	Novokuznetsk 3	1998
53.9	80.58	Altai	Podoynikovo	1980
53.9056	87.4769	Kemerovo	Esaulka	1998
53.98	78.72	Novosibirsk	Veselovskoye	2004, 2005, 2015	x
53.98	79.32	Novosibirsk	Krasnozerskoe	2000	x
53.98	79	Novosibirsk	Loktenok	2006	x
54.05	74.98	Omsk	Bol'shoy Atmas	1974
54.08	77.68	Novosibirsk	Bagan 1	2019
54.12	77.68	Novosibirsk	Bagan 2	2019
54.12	79.87	Novosibirsk	Bukreyevo Pleso	2001
54.1225	86.665	Kemerovo	Uskat	1999
54.1467	86.6436	Kemerovo	Karagajla	1999
54.15	74.74	Omsk	Cherlak-left side	1974
54.15	74.83	Omsk	Cherlak	1980	x
54.17	83.35	Novosibirsk	Cherepanovo	2005	x
54.23	81.63	Novosibirsk	Kirza	2019
54.23	80.23	Novosibirsk	Reshety	2015
54.26	83.05	Novosibirsk	Padun	1983
54.28	81.78	Novosibirsk	Kochki 1	2000
54.3	80.4	Novosibirsk	Kochki 2	2021
54.33	81.78	Novosibirsk	Ordynskoye 1	2000	x
54.37	80.7	Novosibirsk	Zhulanka	2015
54.38	81.95	Novosibirsk	Ordynskoye 2	2000	x
54.4	80.85	Novosibirsk	Bystrukha 1	1985
54.4	82.41	Novosibirsk	Karakan 1	2005, 2006
54.43	80.87	Novosibirsk	Bystrukha 2	1985
54.44	82.42	Novosibirsk	Karakan 2	2021
54.4783	86.3961	Kemerovo	Bochat	1999
54.48	80.38	Novosibirsk	Sapozhkovskij	2021
54.5	83.17	Novosibirsk	Akademgorodok 1	1981, 1984-2021
54.5161	86.3333	Kemerovo	Belovo	1999
54.53	79.95	Novosibirsk	Inder	2021
54.6222	86.1794	Kemerovo	Leninsk-Kuznetskiy	1999
54.77	79.95	Novosibirsk	Krasnaya Griva	2021
54.82	84.93	Novosibirsk	Koltyrak	2012
54.82	83.1	Novosibirsk	Akademgorodok 2	1979, 1981,1984-2021
54.82	83.1	Novosibirsk	Akademgorodok 3	1984
54.83	83.1	Novosibirsk	Akademgorodok 4	1981,1984-2021
54.83	83.08	Novosibirsk	Akademgorodok 5	1979, 1981,1984-2021	x
54.85	83.08	Novosibirsk	Akademgorodok 6	1979,1981,1984-2021
54.85	83.1	Novosibirsk	Akademgorodok 7	1981,1984-2021	x
54.85	83.17	Novosibirsk	Akademgorodok 8	1981
54.85	83.1	Novosibirsk	Akademgorodok 9	1984
54.85	83.18	Novosibirsk	Novosibirsk 1	1984
54.86	83.07	Novosibirsk	Akademgorodok 10	1981, 1984
54.9	80.28	Novosibirsk	Chulym 1	2021
54.97	82.95	Novosibirsk	Novosibirsk 2	2019
54.98	83.01	Novosibirsk	Novosibirsk 3	1984
55.01	82.93	Novosibirsk	Novosibirsk 4	1984
55.05	83.73	Novosibirsk	Karpysak	2006
55.08	81	Novosibirsk	Chulym 2	1985
55.08	83.88	Novosibirsk	Lysaya Mt.	2020
55.12	75.5	Novosibirsk	Neudachino	2019
55.12	80.05	Novosibirsk	Staromikhaylovskij	2021
55.13	81.03	Novosibirsk	Chulym 3	2021
55.2233	85.4614	Kemerovo	Malaya Topkaya	1998
55.24	84.39	Novosibirsk	Toguchin 1	1990
55.27	73.23	Omsk	Krasnojarka	1974
55.27	84.43	Novosibirsk	Toguchin 2	2006
55.3028	86.6722	Kemerovo	Topkaya	1999
55.32	78.33	Novosibirsk	Barabinsk	1985
55.34	76.96	Novosibirsk	Karachi	1967
55.3447	86.195	Kemerovo	Kemerovo	1999
55.3522	85.5047	Kemerovo	Sosnovka (Topki)	1999
55.37	73.22	Omsk	Krutaya Gorka	1974
55.3897	86.2717	Kemerovo	Kamenka	1999
55.45	78.23	Novosibirsk	Kuybyshev 1	1985
55.45	82.78	Novosibirsk	Rzhavets	2009
55.47	78.22	Novosibirsk	Kuybyshev 2	1985
55.47	83.38	Novosibirsk	Menzelinskoe	2009
55.5144	84.9289	Kemerovo	Krasnovka	1999
55.52	83.83	Novosibirsk	Oyash	2006
55.55	84.5	Novosibirsk	Kornilovo	2006
55.5964	86.0767	Kemerovo	Chernigovskij	1999
55.6111	86.3789	Kemerovo	Barzas	1999
55.73	79.33	Novosibirsk	Zonovo	1961
